# Supplementary material for: Efficacy and Safety of Stylage XL Lidocaine for the Restoration and/or Augmentation of Facial Volume: The Beauty Volume Study
Source: Aesthet Surg J Open Forum. 2023 Jun 26;5:ojad056. doi: 10.1093/asjof/ojad056 (PMC10494779; doi:10.1093/asjof/ojad056)
Supplement: ojad056_Supplementary_Data [file ojad056_Supplementary_Data.zip]

Archive with 2 entries (2 files):
- Injections with sound.mp4
- 23-0025_Appendix.docx
